# Supplementary material for: Analysis of Melting Phenomena of the Alkali Halides: What Causes the Low Melting Points of the Lithium Halides?
Source: J Mass Spectrom. 2026 May 13;61:e70065. doi: 10.1002/jms.70065 (PMC13171234; doi:10.1002/jms.70065)
Supplement: Supplementary file 3 — Table S1: Properties of alkali halides (excel document). [file JMS-61-e70065-s002.xlsx]

## Sheet: Blad1
	Tm	dHmelt	LBE	r	ion conductivity	therm conductivity	surface tension	bulk modulus	Debye temperature	sublimation enthalpy	we gas phase	TO frequency	LO frequency	kg	ks	kbm	D	Szigeti charge	Born charge	Sanderson charge	Pauling charge	charge point model	molecular volume	dielectric constant 300K	n2	rho Lindemann	dimer frequency high	imer frequency low	difference
	K	kJ mol-1	kJ mol-1	Angstrom	mho cm-1	W m-1 K-1	mN m-1	10^8 N m-2	K	kJ mol-1	cm-1	cm-1	cm-1	N m-1	N m-1	N m-1	N m-1						Angstrom^3				cm-1	cm-1	cm-1
														force constant gas phase	force constant	force constant	force constant
LiF	1121.35	27.08	1036	2.0131	8.26478	1.276	235.7	665.1	733.73	274	911.115	305	659.728	250.2	78.6907	80.3348	28.0376	0.808015	1.05875	0.83583	0.834701	0.84	16.3158	9.03	1.93	0.33017	639	555	84
LiCl	883.15	19.92	853	2.5699	5.7199	0.567	127.7	296.8	426.487	215	643.443	203	419.068	142.5	41.1296	45.7648	14.1836	0.770696	1.23083	0.739317	0.613445	0.73	34.009	11.89	2.79	0.322708	473	345	128
LiBr	823.15	17.66	807	2.7508	4.91374	0.458	109.5	235.1	274.07	200	563.206	173	351.332	120.3	33.2259	38.8028	11.3507	0.735972	1.28089	0.68932	0.54346	0.7	41.6319	13.28	3.22	0.325365	413	295	118
LiI	742.15	14.65	757	3.006	3.97249	0.384	93.75	172.6	200.5	185	498.659	142	284.365	97.2	23.5523	31.1301	7.882	0.668124	1.31206	0.597573	0.431344	0.65	54.7439	15.45 (11.03)	3.89	0.339267	375	248	127
NaF	1269.15	33.62	923	2.3164	4.75841	0.785	185.5	464.8	494.87	282	535.808	246.5	420.807	176	70.5271	64.5998	37.2502	0.831253	1.03931	0.848632	0.844405	0.88	25.0807	5.1	1.75	0.264839	380	363	17
NaCl	1073.85	28	786	2.82	3.48007	0.497	114	236.8	318.542	231	380.184	164	260.298	118.6	40.181	40.0666	22.0691	0.760345	1.10276	0.75212	0.630121	0.79	44.7231	5.92	2.35	0.259976	274	226	48
NaBr	1020.15	26.12	747	2.9865	2.75825	0.318	100.9	194.7	217.68	217	314.94	134	206.837	104.4	33.7668	34.8883	18.8996	0.728807	1.12748	0.702124	0.561406	0.76	53.3948	6.29	2.64	0.258551	230	186	44
NaI	934.15	23.61	704	3.2364	2.29925	0.206	86.3	148.7	163.5	203	285.923	115.2	177.474	93.8	27.9058	28.8752	15.2268	0.724948	1.22787	0.610378	0.450408	0.71	67.8231	7.31	3.08	0.254358	199	152	47
KF	1131.15	28.25	821	2.672	3.50482	0.563	144.2	302.2	331.077	241	427.856	194	333.904	137.8	55.12	48.4487	28.3306	0.915529	1.17826	0.896242	0.864274	0.82	38.9004	5.51	1.86	0.248541	305	275	30
KCl	1044.15	26.54	715	3.1464	2.14845	0.389	99.1	173.5	259.794	222	280.505	142	211.055	85.9	35.9554	32.754	22.0135	0.801111	1.12182	0.799774	0.665501	0.8	62.2725	4.86	2.2	0.230052	191	187	4
KBr	1007.15	25.53	682	3.2991	1.64672	0.216	90.1	146.4	175.33	213	231.096	114	163.564	82.5	31.6462	28.9793	20.0761	0.768201	1.1244	0.7498	0.599852	0.78	72.1212	4.92	2.39	0.225639	156	145	11
KI	954.15	24.03	649	3.5327	1.32824	0.147	78.8	115.1	135.39	203	212.252	102	140.846	79.2	27.7873	24.3968	18.2904	0.746083	1.16416	0.658095	0.491922	0.74	88.3529	5.11	2.68	0.214878	139	125	14
RbF	1068.15	25.74	785	2.8258		0.419	125.5	266.8	221.33	229	375.722	158	289.21	129.3	49.3291	45.2354	22.8655	1.00846	1.32476	0.907715	0.864274	0.78	48.7697	6.5	1.94	0.254207	270	233	37
RbCl	997.15	23.73	689	3.2949	1.56255	0.242	94.5	155.8	171.382	213	227.066	116.5	173.865	75.9	32.8238	30.8007	19.9797	0.831114	1.16383	0.8112	0.665501	0.79	72.7532	4.9	2.2	0.225344	160	160	0
RbBr	965.15	23.31	660	3.4454	1.56255	0.204	86.6	132.4	136.367	207	169.425	87.5	125.695	69.9	29.377	27.3703	18.6439	0.791526	1.15062	0.761202	0.599852	0.77	81.9741	4.87	2.36	0.219478	125	120	5
RbI	929.15	22.06	630	3.671	0.907405	0.12	75.8	104.9	109.16	201	138.196	75.5	103.765	57.5	25.7988	23.1053	17.162	0.760149	1.16837	0.669454	0.491922	0.75	99.3409	4.93	2.61	0.210658	103	98	5
CsF	976.15	21.72	740	3.01	2.47414	0.356	105.7	243.9	188	197	352.624	127	245.064	121.8	38.1906	44.0483	15.7991	0.951996	1.32358	0.92278	0.869348	0.7	54.3635	8.08	2.17	0.27446	248	207	41
CsCl	919.15	20.26	659	3.568	1.15142	0.202	91.6	180	159.39	198	214.608	99.5	160.877	75.7	31.2904	29.6715	16.2724	0.836612	1.30263	0.826283	0.674821	0.74	70.1032	6.98	2.67	0.221384	156	145	11
CsBr	909	22.06	631	3.7198	0.895858	0.149	82.7	159	149.47	189	149.634	73.5	112.923	65.9	28.5741	27.3249	15.9001	0.806146	1.2982	0.776293	0.610067	0.73	79.7711	6.68	2.83	0.213632	110	105	5
CsI	905.15	23.61	604	3.9548	0.723634	0.121	71.5	128	126.21	189	119.214	62	90.3367	54.4	24.7448	23.3871	14.7139	0.765046	1.29833	0.684561	0.503107	0.73	95.6614	6.56	3.09	0.208437	88	79	9
